# Supplementary material for: Cytogenetic Evidence for Sex Chromosomes and Karyotype Evolution in Anguimorphan Lizards
Source: Cells. 2021 Jun 28;10(7):1612. doi: 10.3390/cells10071612 (PMC8304200; doi:10.3390/cells10071612)
Supplement: Supplementary file 1 [file cells-10-01612-s001.zip]

Archive with 1 entries (1 files):
- cells-1266014-Supplementary.pdf
